# Supplementary material for: Tiliroside from Lagopsis supina Ameliorates Myocardial Ischemia Injury in Zebrafish by Activating the kdr-Mediated PI3K-Akt and MAPK Signaling Pathways
Source: Int J Mol Sci. 2025 Mar 5;26(5):2313. doi: 10.3390/ijms26052313 (PMC11900366; doi:10.3390/ijms26052313)
Supplement: Supplementary file 1 [file ijms-26-02313-s001.zip]

Archive with 1 entries (1 files):
- ijms-3484596-supplementary.pdf
